# Supplementary material for: Calcium-mediated mitochondrial fission and mitophagy drive glycolysis to facilitate arterivirus proliferation
Source: PLoS Pathog. 2025 Jan 13;21(1):e1012872. doi: 10.1371/journal.ppat.1012872 (PMC11761150; doi:10.1371/journal.ppat.1012872)
Supplement: S1 Table — The table contains the sequence information for all siRNAs used in the study. (XLSX) [file ppat.1012872.s011.xlsx]

## Sheet: Sheet1
The sequences of siRNA used in this study
Gene Names (Species)	Sequence
	sense（5'-3'）	antisense（5'-3'）
DRP1 #1 (Chlorocebus aethiops)	GGCCUAAUGAACAAUAAUATT	UAUUAUUGUUCAUUAGGCCTT
DRP1 #2 (Chlorocebus aethiops)	GGAGCCAGCUAGAUAUUAATT	UUAAUAUCUAGCUGGCUCCTT
FIS1 #1 (Chlorocebus aethiops)	GGAGGACCUGCUGAAAUUUTT	AAAUUUCAGCAGGUCCUCCTT
FIS1 #2 (Chlorocebus aethiops)	GGUGCGGAGCAAGUACAAUTT	AUUGUACUUGCUCCGCACCTT
MFF #1 (Chlorocebus aethiops)	GGCAGAAAUUAGUCGAAUUTT	AAUUCGACUAAUUUCUGCCTT
MFF #2 (Chlorocebus aethiops)	GGAACAAGGAUUCCAAGAATT	UUCUUGGAAUCCUUGUUCCTT
MiD49 #1 (Chlorocebus aethiops)	UGUGUCUGACACUGCAGGATT	UCCUGCAGUGUCAGACACATT
MiD49 #2 (Chlorocebus aethiops)	UGAGGAUGACACCAAGGGATT	UCCCUUGGUGUCAUCCUCATT
MiD51 #1 (Chlorocebus aethiops)	CCCUCUUGGACUAUGUGAUTT	AUCACAUAGUCCAAGAGGGTT
MiD51 #2 (Chlorocebus aethiops)	GUCGUGUAUUCCUGGUGAATT	UUCACCAGGAAUACACGACTT
SIGMAR1 #1 (Chlorocebus aethiops)	AGCUCACCACCUACCUCUUTT	AAGAGGUAGGUGGUGAGCUTT
SIGMAR1 #2 (Chlorocebus aethiops)	UGCAGUGGGUGUUCGUGAATT	UUCACGAACACCCACUGCATT
PINK1 #1 (Chlorocebus aethiops)	CGCUGUUCCUCGUUAUGAATT	UUCAUAACGAGGAACAGCGTT
PINK1 #2 (Chlorocebus aethiops)	CCAUCAAGAUGAUGUGGAATT	UUCCACAUCAUCUUGAUGGTT
Parkin #1 (Chlorocebus aethiops)	GGCCUACAGAGUUGAUGAATT	UUCAUCAACUCUGUAGGCCTT
Parkin #2 (Chlorocebus aethiops)	GUGACAAGCACUUUAUUAUTT	AUAAUAAAGUGCUUGUCACTT
AMPK #1 (Chlorocebus aethiops)	GGGCCACAAUCAAAGAUAUTT	AUAUCUUUGAUUGUGGCCCTT
CaMKKβ #1 (Chlorocebus aethiops)	GUGCAGCUGAAUCAGUAUATT	UAUACUGAUUCAGCUGCACTT
