# Supplementary material for: Calcium-mediated mitochondrial fission and mitophagy drive glycolysis to facilitate arterivirus proliferation
Source: PLoS Pathog. 2025 Jan 13;21(1):e1012872. doi: 10.1371/journal.ppat.1012872 (PMC11761150; doi:10.1371/journal.ppat.1012872)
Supplement: S1 Data — (XLSX) [file ppat.1012872.s012.xlsx]

## Sheet: Fig 1A
Mitochondrail length (μm)
	Mock	PRRSV
	0.61	0.61
	0.71	0.63
	0.9	0.52
	1.81	0.74
	2.63	0.66
	1.12	0.28
	2.45	0.35
	2.91	0.57
	1.72	0.52
	0.71	0.59
	2.31	0.23
	1.43	1.28
	1.26	0.35
	1.01	0.55
	1.11	0.32
	0.84	1.41
	1.66	0.43
	1.65	0.48
	0.41	0.54
	1.58	0.63
	1.51	1.75
	0.73	0.38
	1.28	0.46
	2.18	0.71
	1.62	0.38

## Sheet: Fig 1B
Mitochondrail length (μm)
	Mock	PRRSV
	1.2573	0.4953
	1.524	0.381
	0.9334	0.4572
	0.62865	0.4191
	0.8715	0.2286
	0.9444	0.2667
	0.6858	1.1049
	0.6477	0.2286
	0.9906	0.9144
	0.6477	0.3429
	0.9525	0.9906
	1.51816	0.5334

## Sheet: Fig 2B
Virus titer
	Mdivi-1	-	2.5 μM	5 μM
		6	4.33	3.57
		5.6	4.5	3.67
		5.5	4.33	3.5

## Sheet: Fig 2C
Mitochondrail length (μm)
	Mdivi-1	-	DMSO	+
	PRRSV	-	+	+
		3.26	1.33	1.86
		2.14	0.53	2.92
		1.29	0.46	1.4
		1.46	0.51	1.23
		1.26	0.53	0.86
		2.39	0.8	1.25
		2.28	0.41	1.07
		0.99	0.58	1.1
		1.78	0.56	1.27
		1.86	1.11	2
		3.13	0.73	1.6
		1.32	0.53	1.74
		1.74	1.01	1.57
		1.52	0.75	1
		1.67	1.2	1.8
		2.28	2.32	0.76
		1.07	0.74	0.82
		1.18	0.9	1.53
		2.31	0.5	1.25
		1.44	1.08	0.75
		0.93	1.32	1.16
		1.25	0.86	1.23
		1.29	0.91	1.06
		2.02	0.94	1.78
		2.61	0.78	1.94

## Sheet: Fig 2E
Virus titer
	si-DRP1	-	NC	#1
		5.75	5.8	4
		5.5	5.5	3.67
		5.67	5.6	3.8

## Sheet: Fig 2F
Mitochondrail length (μm)
	si-DRP1	-	NC	#1
	PRRSV	-	+	+
		1.86	0.56	0.98
		1	1.4	1.55
		1.69	1.42	0.74
		2.03	0.75	1.61
		2.73	1.08	1.14
		3.17	0.75	3.08
		1.96	1.01	1.76
		2.59	1.8	0.72
		1.97	1.39	1.84
		2.5	1.54	1.42
		1.81	0.36	1.14
		2.97	0.65	1.58
		1.77	0.56	1.47
		1.23	1.94	1.52
		2.05	1.28	0.65
		1.64	0.66	1.32
		2.6	0.71	1.48
		1.43	0.75	0.66
		3.39	0.65	1.74
		1	0.63	1.87
		1.44	0.41	1.64
		3.35	0.56	1.54
		1.4	0.73	1.09
		0.97	0.7	1.99
		1.58	0.41	2.47

## Sheet: Fig 3A
The propotion of PE(+) Cells(%)
	2-APB	-	DMSO	+
	PRRSV	-	+	+
		0.021	13.2	5.74
		0.89	11.3	4.59
		0.71	11.6	4.39

## Sheet: Fig 3B
Mitochondrail length (μm)
	2-APB	-	DMSO	+
	PRRSV	-	+	+
		2.27	0.46	0.94
		2.56	1.41	1.34
		1.74	0.92	2.12
		2.18	1.23	1.56
		1.33	0.65	1.32
		1.1	0.54	1.48
		0.88	0.61	1.46
		1.68	0.62	1.45
		1.38	1.5	1.5
		1.22	0.97	0.81
		1.03	1.62	1.67
		1.4	2	1.76
		1.44	1.22	1.21
		1.74	1.5	1.02
		2.25	0.56	0.79
		1.68	0.64	0.61
		1.95	0.6	1.7
		1.58	1.12	1.44
		0.79	0.56	0.9
		0.91	0.83	1.56
		1.12	1.01	1.66
		0.64	1.25	1.19
		1.27	0.81	1.1
		0.87	1.46	0.89
		2.25	0.7	0.55

## Sheet: Fig 3D
Virus titer
	2-APB	-	+
		5.67	4
		5.6	3.67
		5.75	3.55

## Sheet: Fig 4A
The propotion of PE(+) Cells(%)
	VBIT-12	-	DMSO	+
	PRRSV	-	+	+
		0.3	10.4	6.13
		0.82	11.7	6.92
		0.65	12.1	6.11

[truncated: 110 more sheets: Fig 4B, Fig 4D, Fig 4E, Fig 4F, Fig 4H, Fig 5B, Fig 5C, Fig 5D, Fig 5E, Fig 6B, Fig 6D, Fig 7A, Fig 7B, Fig 8A, Fig 8B, Fig 8G, Fig 8H, Fig 9A, Fig 9B, Fig 9C …]
